# Supplementary material for: Identification of MTMR2 as an AML-associated candidate biomarker derived from lipid metabolism–related transcriptomic analysis
Source: Front Oncol. 2026 May 29;16:1837038. doi: 10.3389/fonc.2026.1837038 (PMC13259702; doi:10.3389/fonc.2026.1837038)
Supplement: Supplementary file 2 [file Table1.xlsx]

## Sheet: Table S1 Cox
Supplementary Table S1. Exploratory univariable and multivariable Cox regression results.
Model	Variable	HR	95% CI	P value
Univariable Cox	MTMR2	1.23	0.761–1.989	0.397
Multivariable Cox	MTMR2	1.079	0.642–1.813	0.775
Multivariable Cox	Age	1.025	1.011–1.040	<0.001
Multivariable Cox	FAB-M1	1.326	0.460–3.820	0.601
Multivariable Cox	FAB-M2	0.985	0.335–2.899	0.978
Multivariable Cox	FAB-M4	0.669	0.221–2.022	0.476
Multivariable Cox	FAB-M5	0.851	0.252–2.874	0.795
Multivariable Cox	FAB-M6	0.569	0.121–2.673	0.475
Note: Cox regression analyses were performed as exploratory analyses using the GSE12417 AML cohort, which provides available overall survival information and clinical annotations. The multivariable model included MTMR2 expression, age, and available FAB classification. FAB classification was modeled as a categorical covariate. HR, hazard ratio; CI, confidence interval; FAB, French–American–Britis…

## Sheet: Table S2 Patient information
Supplementary Table S2. Clinical baseline characteristics and lipid-related parameters.
Sample ID	Group	Sex	Age (years)	WBC (×10^9/L)	FAB subtype	Molecular features	Height (cm)	Weight (kg)	BMI (kg/m²)	CHOL (mmol/L)	ApoA1 (g/L)	ApoB100 (g/L)	TG (mmol/L)	HDL-C (mmol/L)	LDL-C (mmol/L)
AML_1	AML	Male	76	15.6	M2	MDS transformation to AML;(FLT3,IDH2,NRAS,RUNX1,SF3B1,ASXL,DNMT3A,KMT2D) mutation positive,high-risk	171	60.7	20.76	3.89	1.22	0.78	1.42	1.19	2.32
AML_2	AML	Female	60	1.1	M4	(BCOR,DNMT3A,IDH2,SRSF2)mutation positive,high-risk	160	50.7	19.8	4.38	1.44	1.17	1.68	1.88	2.09
AML_3	AML	Male	68	10	Not detected	Not detected	169	58.8	20.59	3.96	0.79	0.68	2.05	0.97	3.32
AML_4	AML	Male	69	45.1	M1	replase,del(13),(q12q22),WT1+,FLT3-ITD+,RUNX1+,FLT3-Exon24+,SF1+,ZBTB7A+,high-risk	170	54.6	18.89	4.54	1.17	1.11	1.43	0.82	2.03
AML_5	AML	Male	33	75.4	Not detected	Not detected	174	67.8	22.39	3.56	0.71	0.53	0.91	1.08	1.82
AML_6	AML	Female	54	12.4	Not detected	(BCOR,NPM1)mutation positive,WT1+,Normal karyotype,high-risk	158	51.9	20.79	2.02	1.15	0.94	1.24	1.21	1.74
AML_7	AML	Female	55	71.1	Not detected	P53 positive,complex karyotype,high-risk	157	45.6	18.5	3.24	1.52	0.54	2.16	0.73	1.47
AML_8	AML	Male	72	45	Not detected	WT1+	168	62.1	22	3.91	1.12	0.78	1.9	0.66	1.95
AML_9	AML	Female	43	30.3	M1/M2	CEBPA+,CEBPA+,CSF3R+,EZH2+,TET2+,WT1+,normal karyotype,high-risk	162	50.1	19.09	3.73	0.85	0.62	1.83	1.39	1.14
AML_10	AML	Female	39	34.2	Not detected	WT1+,high-risk	161	53.9	20.79	3.4	1.01	0.71	0.58	0.47	1.8
AML_11	AML	Male	39	54.6	M4/M5	Not detected	172	65.7	22.21	2.67	0.9	0.65	1.76	0.86	2.25
AML_12	AML	Male	44	12.4	Not detected	WT1+,CEBPA(Tier 1 variants),GATA2(Tier 2 variants),Normal karyotype,	173	70	23.39	3.95	0.5	0.8	2.49	0.9	2.7
AML_13	AML	Male	33	103.5	Not detected	Not detected	175	66.5	21.71	3.08	1.06	0.75	1.79	1.05	1.69
AML_14	AML	Male	45	38.7	Not detected	(DNMT3A,NPM1,TET2,WT1)+	170	61.6	21.31	4.87	1.03	0.81	1.77	0.94	2.07
AML_15	AML	Male	74	81.4	M2	Not detected	167	55.8	20.01	3.56	1.28	0.88	2.02	0.87	2.04
AML_16	AML	Male	81	293.3	M2	Bone marrow aspirate showed 31.5% blasts	166	53.5	19.42	3.35	0.61	0.47	1.35	0.76	2.87
Normal_1	Normal	Female	34				160	53.5	20.9	3.45	1.29	0.91	0.53	1.89	3.14
Normal_2	Normal	Male	42				174	70.2	23.19	3.6	1.21	0.86	1.14	1.19	2.72
Normal_3	Normal	Female	46				162	57.3	21.83	4.22	1.03	0.75	2.07	1.23	1.86
Normal_4	Normal	Male	55				176	74.5	24.05	5.19	1.37	0.99	1.1	1.52	2.77
Normal_5	Normal	Female	38				164	55	20.45	5.14	1.39	0.98	1.26	0.52	1.95
Normal_6	Normal	Female	51				158	45.3	18.15	4.03	1.45	1.04	1.48	1.29	2.52
Normal_7	Normal	Male	29				171	66.1	22.61	4.71	0.93	0.58	1.44	1.07	3.16
Normal_8	Normal	Male	60				169	68.7	24.05	4.46	1.62	1.16	1.17	1.15	2.18
Normal_9	Normal	Female	44				157	51.6	20.93	2.86	1.27	0.81	0.91	1.31	2.74
Abbreviations: AML, acute myeloid leukemia; WBC, white blood cell count; FAB, French–American–British classification; CHOL, total cholesterol; ApoA1, apolipoprotein A1; ApoB100, apolipoprotein B100; TG, triglycerides; HDL-C, high-density lipoprotein cholesterol; LDL-C, low-density lipoprotein cholesterol.

## Sheet: Table S3 Primers
Supplementary Table S3. RT-qPCR primer sequences.
Gene	Forward primer (5′-3′)	Reverse primer (5′-3′)
GAPDH	TGCCATGTAGACCCCTTGAAG	ATGGTACATGACAAGGTGCGG
MTMR2	GATGACAAGACAGTTTCCTACC	AAGCAGCTGTATAGGTGGTC
